# Supplementary material for: Taste Evaluation of Yellowtail (Seriola Quinqueradiata) Ordinary and Dark Muscle by Metabolic Profiling
Source: Molecules. 2019 Jul 15;24(14):2574. doi: 10.3390/molecules24142574 (PMC6680873; doi:10.3390/molecules24142574)
Supplement: Supplementary file 1 [file molecules-24-02574-s001.zip]

Archive with 2 entries (2 files):
- Supplementary Figures.pdf
- Supplementary Table.xlsx
